# Supplementary material for: Cross‐sex genetic correlations for fitness and fitness components: Connecting theoretical predictions to empirical patterns
Source: Evol Lett. 2019 Apr 29;3(3):254–62. doi: 10.1002/evl3.116 (PMC6546386; doi:10.1002/evl3.116)
Supplement: Supplementary file 1 — Supporting Information [file EVL3-3-254-s001.xlsx]

## Sheet: Sheet1
Trait	Trait category	Common name	Species name	r.mf estimate	r.mf st. error	Stat. significant? (r = 0 null)	Year of Publication	Reference
Adult lifespan (RI lines)	viability		D. melanogaster	0.304			1997	Nuzhdin SV, Pasyukova EG, Dilda CL, Zeng ZB, Mackay TFC. 1997. Sex-Specific Quantitative Trait Loci Affecting Longevity in Drosophila Melanogaster. PNAS 94:9734-9739
Adult lifespan (Rec Inbred lines crossed with Oregon R; high density treatment)	viability		D. melanogaster	-0.08		yes	2000	Leips J, Mackay TFC. 2000. Quantitative Trait Loci for Life Span in Drosophila melanogaster: Interactions With Genetic Background and Larval Density. Genetics 155:1773-1788.
Adult lifespan (Rec Inbred lines crossed with 2B; low density treatment)	viability		D. melanogaster	0.98		yes	2000	Leips J, Mackay TFC. 2000. Quantitative Trait Loci for Life Span in Drosophila melanogaster: Interactions With Genetic Background and Larval Density. Genetics 155:1773-1788.
Adult lifespan (Rec Inbred lines crossed with 2B; high density treatment)	viability		D. melanogaster	0.55		yes	2000	Leips J, Mackay TFC. 2000. Quantitative Trait Loci for Life Span in Drosophila melanogaster: Interactions With Genetic Background and Larval Density. Genetics 155:1773-1788.
Adult lifespan (control)	viability		D. melanogaster	0.23		yes	2000	Vieira C, Pasyukova EG, Zeng ZB, Hackett JB, Lyman RF, Mackay TFC. 2000. Genotype-Environment Interaction for Quantitative Trait Loci Affecting Life Span in Drosophila melanogaster. Genetics 154:213-227.
Adult lifespan (heat shock)	viability		D. melanogaster	0.23		yes	2000	Vieira C, Pasyukova EG, Zeng ZB, Hackett JB, Lyman RF, Mackay TFC. 2000. Genotype-Environment Interaction for Quantitative Trait Loci Affecting Life Span in Drosophila melanogaster. Genetics 154:213-227.
Adult lifespan (high temperature)	viability		D. melanogaster	0.45		yes	2000	Vieira C, Pasyukova EG, Zeng ZB, Hackett JB, Lyman RF, Mackay TFC. 2000. Genotype-Environment Interaction for Quantitative Trait Loci Affecting Life Span in Drosophila melanogaster. Genetics 154:213-227.
Adult lifespan (starvation)	viability		D. melanogaster	0.94		yes	2000	Vieira C, Pasyukova EG, Zeng ZB, Hackett JB, Lyman RF, Mackay TFC. 2000. Genotype-Environment Interaction for Quantitative Trait Loci Affecting Life Span in Drosophila melanogaster. Genetics 154:213-227.
Adult lifespan (low temperature)	viability		D. melanogaster	1.23			2000	Vieira C, Pasyukova EG, Zeng ZB, Hackett JB, Lyman RF, Mackay TFC. 2000. Genotype-Environment Interaction for Quantitative Trait Loci Affecting Life Span in Drosophila melanogaster. Genetics 154:213-227.
Adult reproductive success	reproductive success		D. melanogaster	-0.3		yes	2001	Chippindale AK, Gibson JR, Rice WR. 2001. Negative genetic correlation for adult fitness between sexes reveals ontogenetic conflict in Drosophila. PNAS 98:1671-1675.
Juvenile fitness	viability		D. melanogaster	0.49		yes	2001	Chippindale AK, Gibson JR, Rice WR. 2001. Negative genetic correlation for adult fitness between sexes reveals ontogenetic conflict in Drosophila. PNAS 98:1671-1675.
Fitness	reproductive success		D. melanogaster	-0.16			2001	Chippindale AK, Gibson JR, Rice WR. 2001. Negative genetic correlation for adult fitness between sexes reveals ontogenetic conflict in Drosophila. PNAS 98:1671-1675.
Reproductive success	reproductive success		D. melanogaster	0.197			2001	Wayne ML, Hackett JB, Dilda CL, Nuzhdin SV, Pasyukova EG, Mackay TFC. 2001. Quantitative trait locus mapping of ®tness-related traits in Drosophila melanogaster. Genet Res. 77:107-116.
Postnatal mortality (day1-14)	viability	dairy cattle	Bos taurus	0.952	0.054	yes	2003	Hansen M, Madsen P, Jensen J, Pedersen J, Christensen LG. 2003. Genetic Parameters of Postnatal Mortality in Danish Holstein Calves. J Dairy Sci. 86:1807-1817.
Postnatal mortality (day15-60)	viability	dairy cattle	Bos taurus	0.963	0.081	yes	2003	Hansen M, Madsen P, Jensen J, Pedersen J, Christensen LG. 2003. Genetic Parameters of Postnatal Mortality in Danish Holstein Calves. J Dairy Sci. 86:1807-1817.
Postnatal mortality (day61-180)	viability	dairy cattle	Bos taurus	0.911	0.055	yes	2003	Hansen M, Madsen P, Jensen J, Pedersen J, Christensen LG. 2003. Genetic Parameters of Postnatal Mortality in Danish Holstein Calves. J Dairy Sci. 86:1807-1817.
Postnatal mortality (day1-180)	viability	dairy cattle	Bos taurus	0.966	0.029	yes	2003	Hansen M, Madsen P, Jensen J, Pedersen J, Christensen LG. 2003. Genetic Parameters of Postnatal Mortality in Danish Holstein Calves. J Dairy Sci. 86:1807-1817.
Adult lifespan (SI population; cowpea reared)	viability	seed beetle	Callosobruchus maculatus	0.782	0.095	yes	2004	Fox CW, Bush ML, Roff DA, Wallin WG. 2004. Evolutionary genetics of lifespan and mortality rates in two populations of the seed beetle, Callosobruchus maculatus. Heredity 92:170-181.
Adult lifespan (SI population; mung bean reared)	viability	seed beetle	Callosobruchus maculatus	0.836	0.059	yes	2004	Fox CW, Bush ML, Roff DA, Wallin WG. 2004. Evolutionary genetics of lifespan and mortality rates in two populations of the seed beetle, Callosobruchus maculatus. Heredity 92:170-181.
Adult lifespan (BF population; cowpea reared)	viability	seed beetle	Callosobruchus maculatus	0.486	0.303		2004	Fox CW, Bush ML, Roff DA, Wallin WG. 2004. Evolutionary genetics of lifespan and mortality rates in two populations of the seed beetle, Callosobruchus maculatus. Heredity 92:170-181.
Adult lifespan (BF population; mung bean reared)	viability	seed beetle	Callosobruchus maculatus	0.325	0.198		2004	Fox CW, Bush ML, Roff DA, Wallin WG. 2004. Evolutionary genetics of lifespan and mortality rates in two populations of the seed beetle, Callosobruchus maculatus. Heredity 92:170-181.
Adult lifespan	viability	Dung fly	Sepsis cynipsea	0.164			2004	Mühlhäuser C, Blanckenhorn WU. 2004. The Quantitative Genetics of Sexual Selection in the Dung Fly Sepsis cynipsea. Behaviour 141:327-341.
Annual fitness	reproductive success	collared flycatcher	Ficedula albicollis	0.234	0.354		2006	Qvarnstrom A, Brommer JE, Gustafsson L. 2006. Testing the genetics underlying the co-evolution of mate choice and ornament in the wild. Nature 441:84-86.
Lifetime reproductive success	reproductive success	collared flycatcher	Ficedula albicollis	-0.85	0.59		2007	Brommer JE, Kirkpatrick M, Qvarnstrom A, Gustafsson L. 2007. The Intersexual Genetic Correlation for Lifetime Fitness in the Wild and Its Implications for Sexual Selection. PLoS ONE 2(8): e744
contribution to pop. Growth	reproductive success	red deer	Cervus elaphus	-0.95	0.42	yes	2007	Foerster K, Coulson T, Sheldon BC, Pemberton JM, Clutton-Brock TH, Kruukk LEB. 2007. Sexually antagonistic genetic variation for fitness in red deer. Nature 447:1107-1110.
Reproduction	reproductive success	red deer	Cervus elaphus	-1.38	0.42	yes	2007	Foerster K, Coulson T, Sheldon BC, Pemberton JM, Clutton-Brock TH, Kruukk LEB. 2007. Sexually antagonistic genetic variation for fitness in red deer. Nature 447:1107-1110.
LRS	reproductive success	red deer	Cervus elaphus	-0.48	0.44		2007	Foerster K, Coulson T, Sheldon BC, Pemberton JM, Clutton-Brock TH, Kruukk LEB. 2007. Sexually antagonistic genetic variation for fitness in red deer. Nature 447:1107-1110.
Survival	viability	red deer	Cervus elaphus	-0.45	0.89		2007	Foerster K, Coulson T, Sheldon BC, Pemberton JM, Clutton-Brock TH, Kruukk LEB. 2007. Sexually antagonistic genetic variation for fitness in red deer. Nature 447:1107-1110.
Adult lifespan	viability	field cricket	Teleogryllus commodus	0.29	0.39		2007	Zajitschek F, Hunt J, Zajitschek SRK, Jennions MD, Brooks R. 2007. No Intra-Locus Sexual Conflict over Reproductive Fitness or Ageing in Field Crickets. PLoS ONE 2:e155
Fitness (corn)	reproductive success		D. serrata	-0.73		yes	2009	Delcourt M, Blows MW, Rundle HD. 2009. Sexually antagonistic genetic variance for fitness in an ancestral and a novel environment. Proc Roy Soc B 276:2009-2014.
Fitness (yeast)	reproductive success		D. serrata	-0.34			2009	Delcourt M, Blows MW, Rundle HD. 2009. Sexually antagonistic genetic variance for fitness in an ancestral and a novel environment. Proc Roy Soc B 276:2009-2014.
LRS	reproductive success	seed beetle	Callosobruchus maculatus	-0.01	0.21		2010	Gay L, Brown E, Tregenza T, Pincheira-Donoso D, Eady PE, Vasudev R, Hunt J, Hosken DJ. 2010. The genetic architecture of sexual conflict: male harm and female resistance in Callosobruchus maculatus. J Evo. Biol. 24:449–456
Adult lifespan	viability	seed beetle	Callosobruchus maculatus	0.05	0.17		2010	Gay L, Brown E, Tregenza T, Pincheira-Donoso D, Eady PE, Vasudev R, Hunt J, Hosken DJ. 2010. The genetic architecture of sexual conflict: male harm and female resistance in Callosobruchus maculatus. J Evo. Biol. 24:449–456
Adult lifespan (rmf calcuated from data in Table 4)	viability	moth	Plodia interpunctella	0.588			2011	Lewis Z, Wedell N, Hunt J. 2011. Evidence for strong intralocus sexual conflict in the indian meal moth, Plodia interpunctella. Evolution 65:2085-2097.
Adult longevity	viability	seed beetle	Callosobruchus maculatus	0.168			2012	Hallsson LR, Bjorklund M. 2012. Sex-specific genetic variances in life-history and morphological traits of the seed beetle Callosobruchus maculatus. Ecology and Evolution 2011; 2:128–138.
age at last reproduction	reproductive success		humans	0.69		yes	2013	Bolund E, Bouwhuis S, Pettay JE, Lummaa V. 2013. Divergent selection on, but no genetic conflict over, female and male timing and rate of reproduction in a human population. Proc R Soc B 280:20132002.
reproductive lifespan	viability		humans	0.75		yes	2013	Bolund E, Bouwhuis S, Pettay JE, Lummaa V. 2013. Divergent selection on, but no genetic conflict over, female and male timing and rate of reproduction in a human population. Proc R Soc B 280:20132002.
Age at first reproduciton	reproductive success		humans	0.65			2013	Bolund E, Bouwhuis S, Pettay JE, Lummaa V. 2013. Divergent selection on, but no genetic conflict over, female and male timing and rate of reproduction in a human population. Proc R Soc B 280:20132002.
reproductive rate	reproductive success		humans	-0.39			2013	Bolund E, Bouwhuis S, Pettay JE, Lummaa V. 2013. Divergent selection on, but no genetic conflict over, female and male timing and rate of reproduction in a human population. Proc R Soc B 280:20132002.
fitness	reproductive success		humans	0.32			2013	Bolund E, Bouwhuis S, Pettay JE, Lummaa V. 2013. Divergent selection on, but no genetic conflict over, female and male timing and rate of reproduction in a human population. Proc R Soc B 280:20132002.
Adult lifespan (mixed sex env.)	viability		D. melanogaster	0.429	0.144	yes	2013	Lehtovaara A, Schielzeth H, Flis I, Friberg U. 2013. Heritability of Life Span Is Largely Sex Limited in Drosophila. Am Nat. 182:653-665.
Adult lifespan (single sex env.)	viability		D. melanogaster	0.293	0.159		2013	Lehtovaara A, Schielzeth H, Flis I, Friberg U. 2013. Heritability of Life Span Is Largely Sex Limited in Drosophila. Am Nat. 182:653-665.
Ageing (single sex env.)	viability		D. melanogaster	-0.108	0.223		2013	Lehtovaara A, Schielzeth H, Flis I, Friberg U. 2013. Heritability of Life Span Is Largely Sex Limited in Drosophila. Am Nat. 182:653-665.
Ageing (mixed sex env.)	viability		D. melanogaster	0.099	0.225		2013	Lehtovaara A, Schielzeth H, Flis I, Friberg U. 2013. Heritability of Life Span Is Largely Sex Limited in Drosophila. Am Nat. 182:653-665.
Fitness (Lome 29 degrees)	reproductive success	seed beetle	Callosobruchus maculatus	-0.51		yes	2014	Berger D, Grieshop K, Lind MI, Goenaga J, Maklakov AA, Arnqvist G. 2014. Intralocus sexual conflict and environmental stress. Evolution 68:2184-2196.
Fitness (Lome 36 degrees)	reproductive success	seed beetle	Callosobruchus maculatus	0.21		yes	2014	Berger D, Grieshop K, Lind MI, Goenaga J, Maklakov AA, Arnqvist G. 2014. Intralocus sexual conflict and environmental stress. Evolution 68:2184-2196.
Fitness (Ofuya 29 degrees)	reproductive success	seed beetle	Callosobruchus maculatus	0.38		yes	2014	Berger D, Grieshop K, Lind MI, Goenaga J, Maklakov AA, Arnqvist G. 2014. Intralocus sexual conflict and environmental stress. Evolution 68:2184-2196.
Fitness (Ofuya 36 degrees)	reproductive success	seed beetle	Callosobruchus maculatus	0.4		yes	2014	Berger D, Grieshop K, Lind MI, Goenaga J, Maklakov AA, Arnqvist G. 2014. Intralocus sexual conflict and environmental stress. Evolution 68:2184-2196.
Fitness (5 gens inbreeding)	reproductive success		D. simulans	0.359		yes	2014	Duffy E, Joag R, Radwan J, Wedell N, Hosken DJ. 2014. Inbreeding alters intersexual fitness correlations in Drosophila simulans. Ecology and Evolution 4:3330-3338.
Fitness (9 gens inbreeding)	reproductive success		D. simulans	-0.259			2014	Duffy E, Joag R, Radwan J, Wedell N, Hosken DJ. 2014. Inbreeding alters intersexual fitness correlations in Drosophila simulans. Ecology and Evolution 4:3330-3338.
Fitness (13 gens inbreeding)	reproductive success		D. simulans	-0.14			2014	Duffy E, Joag R, Radwan J, Wedell N, Hosken DJ. 2014. Inbreeding alters intersexual fitness correlations in Drosophila simulans. Ecology and Evolution 4:3330-3338.
LRS	reproductive success	N American red squirrel	Tamiasciurus hudsonicus	-0.95			2014	McFarlane S, Gorrell JC, Coltman DW, Humphries MM, Boutin S, McAdam AG. 2014. Very low levels of direct additive genetic variance in fitness and fitness components in a red squirrel population. Ecology and Evoluton 4:1729-1738.
Fitness (corn)	reproductive success		D. serrata	-0.6	0.6		2014	Punzalan D, Delcourt M, Rundle HD. 2014. Comparing the intersex genetic correlation for fitness across novel environments in the fruit fly, Drosophila serrata. Heredity 112:143-148.
Fitness (rice)	reproductive success		D. serrata	0.51	1.06		2014	Punzalan D, Delcourt M, Rundle HD. 2014. Comparing the intersex genetic correlation for fitness across novel environments in the fruit fly, Drosophila serrata. Heredity 112:143-148.
Fitness (salt)	reproductive success		D. serrata	0.63	1.27		2014	Punzalan D, Delcourt M, Rundle HD. 2014. Comparing the intersex genetic correlation for fitness across novel environments in the fruit fly, Drosophila serrata. Heredity 112:143-148.
Fitness (yeast)	reproductive success		D. serrata	0.22	0.74		2014	Punzalan D, Delcourt M, Rundle HD. 2014. Comparing the intersex genetic correlation for fitness across novel environments in the fruit fly, Drosophila serrata. Heredity 112:143-148.
Lifetime fledgling success	reproductive success	great reed warbler	Acrocephalus arundinaceus	-0.433	0.46		2014	Tarka M, Åkesson M, Hasselquist D, Hansson B. 2014. Intralocus Sexual Conflict over Wing Length in a Wild Migratory Bird. Am Nat. 183:62-73.
Age at first reproduction	reproductive success	red deer	Cervus elaphus	-0.0658			2014	Walling CA, Morrissey MB, Foerster K, Clutton-Brock TH, Pemberton JM, Kruuk LEB. 2014. A Multivariate Analysis of Genetic Constraints to Life History Evolution in a Wild Population of Red Deer. Genetics 198:1735-1749.
Annual breeding success	reproductive success	red deer	Cervus elaphus	-0.21			2014	Walling CA, Morrissey MB, Foerster K, Clutton-Brock TH, Pemberton JM, Kruuk LEB. 2014. A Multivariate Analysis of Genetic Constraints to Life History Evolution in a Wild Population of Red Deer. Genetics 198:1735-1749.
Surival to first breeding age	viability	red deer	Cervus elaphus	0.516			2014	Walling CA, Morrissey MB, Foerster K, Clutton-Brock TH, Pemberton JM, Kruuk LEB. 2014. A Multivariate Analysis of Genetic Constraints to Life History Evolution in a Wild Population of Red Deer. Genetics 198:1735-1749.
Adult longevity	viability	red deer	Cervus elaphus	0.622			2014	Walling CA, Morrissey MB, Foerster K, Clutton-Brock TH, Pemberton JM, Kruuk LEB. 2014. A Multivariate Analysis of Genetic Constraints to Life History Evolution in a Wild Population of Red Deer. Genetics 198:1735-1749.
LRS	reproductive success		Homo sapiens	0.34			2014	Zietsch B, Kuja-Halkola R, Walum H, Verweij KJH. 2014. Perfect genetic correlation between number of offspring and grandoffspring in an industrialized human population. PNAS 111:1032-1036.
Reproductive fitness	reproductive success	brown anole	Anolis sagrei	-0.045			2015	Calsbeek R, Duryea MC, Goedert D, Bergeron P, Cox RM. 2015. Intralocus sexual conflict, adaptive sex allocation, and the heritability of fitness. J Evol Biol. 28:1975-1985.
Adult viability	viability	brown anole	Anolis sagrei	0.006			2015	Calsbeek R, Duryea MC, Goedert D, Bergeron P, Cox RM. 2015. Intralocus sexual conflict, adaptive sex allocation, and the heritability of fitness. J Evol Biol. 28:1975-1985.
Adult lifespan	viability		D. melanogaster	0.649	0.117	yes	2015	Jang T, Lee KP. 2015. The genetic basis for mating-induced sex differences in starvation resistance in Drosophila melanogaster. J Insect Physiology 82:56-65.
LRS (Lome)	reproductive success	seed beetle	Callosobruchus maculatus	-0.33			2016	Berger D, Martinossi-Allibert I, Grieshop K, Lind MI, Maklakov AA, Arnqvist A. 2016. Intralocus Sexual Conflict and the Tragedy of the Commons in Seed Beetles. Am Nat. 188:E98-E112.
LRS (Ofuya)	reproductive success	seed beetle	Callosobruchus maculatus	0.29			2016	Berger D, Martinossi-Allibert I, Grieshop K, Lind MI, Maklakov AA, Arnqvist A. 2016. Intralocus Sexual Conflict and the Tragedy of the Commons in Seed Beetles. Am Nat. 188:E98-E112.
Fitness (LHM Uppsala)	reproductive success		D. melanogaster	-0.41		yes	2016	Collet JM, Fuentes S, Hesketh J, Hill MS, Innocenti P, Morrow EH, Fowler K, Reuter M. 2016. Rapid evolution of the intersexual genetic correlation for fitness in Drosophila melanogaster. Evolution 70:781-795.
Fitness (LHM UCL)	reproductive success		D. melanogaster	0.21			2016	Collet JM, Fuentes S, Hesketh J, Hill MS, Innocenti P, Morrow EH, Fowler K, Reuter M. 2016. Rapid evolution of the intersexual genetic correlation for fitness in Drosophila melanogaster. Evolution 70:781-795.
Adult lifespan (autosomes)	viability		D. melanogaster	0.5	0.14	yes	2016	Griffin RM, Schielzeth H, Friberg U. 2016. Autosomal and X-Linked Additive Genetic Variation for Lifespan and Aging: Comparisons Within and Between the Sexes in Drosophila melanogaster. G3 6:3903-3911.
Adult lifespan (X chromosome)	viability		D. melanogaster	0.06	0.24		2016	Griffin RM, Schielzeth H, Friberg U. 2016. Autosomal and X-Linked Additive Genetic Variation for Lifespan and Aging: Comparisons Within and Between the Sexes in Drosophila melanogaster. G3 6:3903-3911.
ageing (autosomes)	viability		D. melanogaster	-0.12	0.28		2016	Griffin RM, Schielzeth H, Friberg U. 2016. Autosomal and X-Linked Additive Genetic Variation for Lifespan and Aging: Comparisons Within and Between the Sexes in Drosophila melanogaster. G3 6:3903-3911.
ageing (X chromosome)	viability		D. melanogaster	-0.42	0.38		2016	Griffin RM, Schielzeth H, Friberg U. 2016. Autosomal and X-Linked Additive Genetic Variation for Lifespan and Aging: Comparisons Within and Between the Sexes in Drosophila melanogaster. G3 6:3903-3911.
Fitness	reproductive success	great tit	Parus major	-0.003			2016	Poissant J, Morrissey MB, Gosler AG, Slate J, Sheldon BC. 2016. Multivariate selection and intersexual genetic constraints in a wild bird population. J Evol Biol. 29:2022-2035.
Adult lifespan (high protein diet)	viability	field cricket	Gryllus bimaculatus	0.96		yes	2017	Han CS, Dingemanse NJ. 2017. Protein deprivation decreases male survival and the intensity of sexual antagonism in southern field crickets Gryllus bimaculatus. J Evol Biol. 30:839–847.
Adult lifespan (low protein diet)	viability	field cricket	Gryllus bimaculatus	0.31			2017	Han CS, Dingemanse NJ. 2017. Protein deprivation decreases male survival and the intensity of sexual antagonism in southern field crickets Gryllus bimaculatus. J Evol Biol. 30:839–847.
Fitness (high food)	reproductive success			0.0720127			2017	Holman L, Jacomb F. 2017. The effects of stress and sex on selection, genetic covariance, and the evolutionary response. J Evol Biol. 30:1898-1909.
Fitness (low food)	reproductive success			0.245155			2017	Holman L, Jacomb F. 2017. The effects of stress and sex on selection, genetic covariance, and the evolutionary response. J Evol Biol. 30:1898-1909.
Fitness (Wolbachia uninfected removed)	reproductive success		D. simulans	0.04			2018	Duffy E, Archer CR, Sharma MD, Prus M, Joag RA, Radwan J, Wedell N, Hosken DJ. 2018. Wolbachia infection can bias estimates of intralocus sexual conflict. Ecology and Evolution, in press
Fitness (Wolbachia cured)	reproductive success		D. simulans	-0.038			2018	Duffy E, Archer CR, Sharma MD, Prus M, Joag RA, Radwan J, Wedell N, Hosken DJ. 2018. Wolbachia infection can bias estimates of intralocus sexual conflict. Ecology and Evolution, in press
Fitness (evolved to chickpea; tested on chickpea)	reproductive success	bean beetle	Acanthoscelides obtectus	0.323891			2018	Martinossi-Allibert I, Savkovic U, Đorđevic M, Arnqvist G, Stojkovic B, Berger D. 2018. The consequences of sexual selection in well-adapted and maladapted populations of bean beetles. Evolution 72:518-530.
Fitness (evolved to chickpea; tested on common bean)	reproductive success			0.101366			2018	Martinossi-Allibert I, Savkovic U, Đorđevic M, Arnqvist G, Stojkovic B, Berger D. 2018. The consequences of sexual selection in well-adapted and maladapted populations of bean beetles. Evolution 72:518-530.
Fitness (evolved to common bean; tested on chickpea)	reproductive success			0.179782			2018	Martinossi-Allibert I, Savkovic U, Đorđevic M, Arnqvist G, Stojkovic B, Berger D. 2018. The consequences of sexual selection in well-adapted and maladapted populations of bean beetles. Evolution 72:518-530.
Fitness (evolved to common bean; tested on common bean)	reproductive success			0.223468			2018	Martinossi-Allibert I, Savkovic U, Đorđevic M, Arnqvist G, Stojkovic B, Berger D. 2018. The consequences of sexual selection in well-adapted and maladapted populations of bean beetles. Evolution 72:518-530.
Fitness	reproductive success		D. melanogaster	0.15			2018	Ruzicka F, Hill MS, Pennell TM, Flis I, Ingleby FC, Fowler K, Morrow EH, Reuter M. 2018. Genome-wide sexually antagonistic variants reveal longstanding constraints on sexual dimorphism in the fruitfly. bioRxiv
Fitness	reproductive success	song sparrow	Melospiza melodia	0.38			2018	Wolak ME, Arcese P, Keller LF, Nietlisbach P, Reid JM. 2018. Sex-specific additive genetic variances and correlations for fitness in a song sparrow (Melospiza melodia) population subject to natural immigration and inbreeding. Evolution 72:2057–2075.
